# Supplementary material for: Re-Analysis of 16S Amplicon Sequencing Data Reveals Soil Microbial Population Shifts in Rice Fields under Drought Condition
Source: Rice (N Y). 2020 Jul 2;13:44. doi: 10.1186/s12284-020-00403-6 (PMC7332601; doi:10.1186/s12284-020-00403-6)
Supplement: Supplementary file 8 — Additional file 8: Table S2. MinMax of samples used in the analysis. [file 12284_2020_403_MOESM8_ESM.xlsx]

## Sheet: Sheet1
Table S2. MinMax of samples used in the analysis.
Phylum	Drought-1	Drought-2	Drought-3	Drought-4	Drought-5	Watered-1	Watered-2	Watered-3	Watered-4	Watered-5
Proteobacteria	1	0.984527	0.874438	0.184441	0.150127	1	0.907705	1	0.878816	1
Firmicutes	0.0366397	0.0338316	0.013836	1	1	0.319958	0.107871	0.117069	1	0.855748
Bacteroidetes	0.0382376	0.0276685	0.0624928	0.014522	0.00947724	0.12321	0.0538525	0.162836	0.277963	0.185218
Acidobacteria	0.68668	1	1	0.0635607	0.0593686	0.666431	1	0.931251	0.546741	0.539199
Cyanobacteria	0.00764753	0.0326515	0.0336677	0.025867	0.0220331	0.0344706	0.0210439	0.0762129	0.0448441	0.091262
Actinobacteria	0.323936	0.350118	0.213421	0.163729	0.154614	0.213187	0.222867	0.191907	0.504419	0.571097
Chloroflexi	0.211848	0.238919	0.24167	0.0904116	0.0909393	0.22892	0.274068	0.22196	0.452706	0.473838
Verrucomicrobia	0.0526196	0.0952006	0.0493486	0.0124518	0.0170731	0.0602793	0.0735708	0.0952662	0.103795	0.112093
Epsilonbacteraeota	0	0	0	1.02484e-05	1.00608e-05	0.000176772	0.0144159	0	6.15145e-05	5.79441e-05
Gemmatimonadetes	0.240954	0.0700236	0.230601	0.00885464	0.010272	0.155559	0.0737365	0.186015	0.097808	0.100939
Planctomycetes	0.13503	0.0869394	0.113917	0.00933631	0.00713308	0.115079	0.0424192	0.130426	0.0857512	0.101982
Nitrospirae	0.00878895	0.00891686	0.0236366	0.00291055	0.0031792	0.00830829	0.0144159	0.0280888	0.0533536	0.0509908
Crenarchaeota	0.00878895	0.0156045	0.0010377	0.0151164	0.00456759	0.0102528	0.0125932	0.00274995	0.0432447	0.0596245
Euryarchaeota	0.0143819	0.0167847	0.0014989	0.155253	0.0846714	0.0152024	0.0200497	0.000589275	0.293609	0.374261
Rokubacteria	0.00833238	0.0013113	0.0119912	0.00273633	0.00239446	0.00742443	0.0059652	0.00982125	0.0288093	0.0298992
Armatimonadetes	0.0156375	0.0129819	0.0229448	0.00265434	0.00225361	0.0192682	0.0212096	0.0261245	0.0276815	0.0316375
Unassigned	0	0	0	0	0	0	0	0	0	0
