# Supplementary material for: Re-Analysis of 16S Amplicon Sequencing Data Reveals Soil Microbial Population Shifts in Rice Fields under Drought Condition
Source: Rice (N Y). 2020 Jul 2;13:44. doi: 10.1186/s12284-020-00403-6 (PMC7332601; doi:10.1186/s12284-020-00403-6)
Supplement: Supplementary file 9 — Additional file 9: Table S3. Median of the samples used in the analysis. [file 12284_2020_403_MOESM9_ESM.xlsx]

## Sheet: Sheet1
Table S3. Median of the samples used in the analysis.
Phylum	Drought-1	Drought-2	Drought-3	Drought-4	Drought-5	Watered-1	Watered-2	Watered-3	Watered-4	Watered-5
Proteobacteria	27.2928	30.1526	25.9726	12.7008	14.6151	16.5894	21.3984	10.4969	8.98512	9.80568
Firmicutes	1	1.03614	0.410959	68.861	97.3516	5.30792	2.54297	1.22887	10.2241	8.39119
Bacteroidetes	1.04361	0.84739	1.85616	1	0.922625	2.04399	1.26953	1.70928	2.84193	1.81619
Acidobacteria	18.7414	30.6265	29.7021	4.37685	5.77963	11.0557	23.5742	9.77526	5.58994	5.28722
Cyanobacteria	0.208723	1	1	1.78123	2.14496	0.571848	0.496094	0.8	0.458491	0.894886
Actinobacteria	8.84112	10.7229	6.33904	11.2745	15.0519	3.53666	5.25391	2.01443	5.15723	5.6
Chloroflexi	5.78193	7.31727	7.17808	6.22583	8.85309	3.79765	6.46094	2.3299	4.62851	4.64631
Verrucomicrobia	1.43614	2.91566	1.46575	0.857445	1.6621	1	1.73438	1	1.06122	1.09915
Epsilonbacteraeota	0	0	0	0.000705716	0.000979432	0.00293255	0.339844	0	0.000628931	0.000568182
Gemmatimonadetes	6.57632	2.14458	6.84932	0.609739	1	2.58065	1.73828	1.95258	1	0.989773
Planctomycetes	3.68536	2.66265	3.38356	0.642908	0.694417	1.90909	1	1.36907	0.87673	1
Nitrospirae	0.239875	0.273092	0.702055	0.200423	0.3095	0.13783	0.339844	0.294845	0.545493	0.5
Crenarchaeota	0.239875	0.477912	0.0308219	1.04093	0.444662	0.170088	0.296875	0.028866	0.442138	0.584659
Euryarchaeota	0.392523	0.514056	0.0445205	10.6909	8.2429	0.252199	0.472656	0.00618557	3.00189	3.66989
Rokubacteria	0.227414	0.0401606	0.356164	0.188426	0.233105	0.123167	0.140625	0.103093	0.294549	0.293182
Armatimonadetes	0.426791	0.39759	0.681507	0.182781	0.219393	0.319648	0.5	0.274227	0.283019	0.310227
Unassigned	0	0	0	0	0	0	0	0	0	0
