# Supplementary material for: Re-Analysis of 16S Amplicon Sequencing Data Reveals Soil Microbial Population Shifts in Rice Fields under Drought Condition
Source: Rice (N Y). 2020 Jul 2;13:44. doi: 10.1186/s12284-020-00403-6 (PMC7332601; doi:10.1186/s12284-020-00403-6)
Supplement: Supplementary file 10 — Additional file 10: Table S4. Average of the samples used in the analysis. [file 12284_2020_403_MOESM10_ESM.xlsx]

## Sheet: Sheet1
Table S4. Average of the samples used in the analysis.
Phylum	Drought-1	Drought-2	Drought-3	Drought-4	Drought-5	Watered-1	Watered-2	Watered-3	Watered-4	Watered-5
Proteobacteria	6.09423	5.62496	5.13576	1.78981	1.57724	5.70905	5.38456	5.34538	3.36514	3.71354
Firmicutes	0.223291	0.193292	0.081262	9.704	10.5061	1.82665	0.639896	0.62578	3.82917	3.17785
Bacteroidetes	0.233029	0.15808	0.367033	0.140922	0.0995685	0.703413	0.319456	0.870422	1.06437	0.687815
Acidobacteria	4.18479	5.71337	5.87321	0.616793	0.62373	3.80469	5.93206	4.97789	2.09356	2.00234
Cyanobacteria	0.0466058	0.18655	0.197737	0.251014	0.231481	0.196794	0.124834	0.407387	0.171716	0.338905
Actinobacteria	1.97414	2.00035	1.25347	1.58882	1.62438	1.2171	1.32206	1.02582	1.93151	2.12079
Chloroflexi	1.29105	1.36503	1.41938	0.877354	0.955414	1.30692	1.62579	1.18646	1.73349	1.75961
Verrucomicrobia	0.320676	0.543916	0.289834	0.120833	0.179371	0.344138	0.436427	0.509234	0.397451	0.416261
Epsilonbacteraeota	0	0	0	9.94507e-05	0.000105699	0.0010092	0.085516	0	0.00023555	0.000215178
Gemmatimonadetes	1.46843	0.400071	1.35437	0.0859254	0.107919	0.888097	0.43741	0.994318	0.374524	0.374839
Planctomycetes	0.822906	0.496717	0.669057	0.0905996	0.0749406	0.65699	0.251633	0.697177	0.328356	0.378713
Nitrospirae	0.0535619	0.0509453	0.138822	0.028244	0.0334009	0.0474325	0.085516	0.150145	0.2043	0.189356
Crenarchaeota	0.0535619	0.0891543	0.00609465	0.14669	0.0479874	0.0585337	0.0747037	0.0146995	0.165591	0.221418
Euryarchaeota	0.0876468	0.0958971	0.00880338	1.50658	0.889563	0.0867913	0.118936	0.0031499	1.12428	1.38983
Rokubacteria	0.0507795	0.00749196	0.070427	0.0265533	0.0251564	0.0423865	0.0353859	0.0524983	0.110316	0.111032
Armatimonadetes	0.0952985	0.0741704	0.134759	0.0257577	0.0236766	0.110003	0.125817	0.139645	0.105997	0.117487
Unassigned	0	0	0	0	0	0	0	0	0	0
	Drought-1	Drought-2	Drought-3	Drought-4	Drought-5	Watered-1	Watered-2	Watered-3	Watered-4	Watered-5
average	1437.59	1334.76	1476.71	10055.2	9460.82	990.882	1017.35	952.412	12736.2	9294.65
