# Supplementary material for: Re-Analysis of 16S Amplicon Sequencing Data Reveals Soil Microbial Population Shifts in Rice Fields under Drought Condition
Source: Rice (N Y). 2020 Jul 2;13:44. doi: 10.1186/s12284-020-00403-6 (PMC7332601; doi:10.1186/s12284-020-00403-6)
Supplement: Supplementary file 11 — Additional file 11: Table S5. Total count of samples used in the analysis. [file 12284_2020_403_MOESM11_ESM.xlsx]

## Sheet: Sheet1
Table S5. Total Count of samples used in the analysis.
Phylum	Drought-1	Drought-2	Drought-3	Drought-4	Drought-5	Watered-1	Watered-2	Watered-3	Watered-4	Watered-5
Proteobacteria	0.358484	0.33088	0.302103	0.105283	0.0927789	0.335827	0.316739	0.314434	0.197949	0.218443
Firmicutes	0.0131347	0.0113701	0.00478011	0.570824	0.618004	0.10745	0.0376409	0.0368106	0.225245	0.186932
Bacteroidetes	0.0137076	0.00929884	0.0215902	0.00828951	0.00585697	0.0413773	0.0187916	0.0512013	0.06261	0.0404597
Acidobacteria	0.246164	0.33608	0.345483	0.0362819	0.03669	0.223805	0.348945	0.292817	0.123151	0.117784
Cyanobacteria	0.00274152	0.0109735	0.0116316	0.0147655	0.0136165	0.0115761	0.00734316	0.0239639	0.0101009	0.0199356
Actinobacteria	0.116126	0.117668	0.0737333	0.0934602	0.0955519	0.0715939	0.0777681	0.0603422	0.113618	0.124752
Chloroflexi	0.0759442	0.0802962	0.0834927	0.0516091	0.0562008	0.0768774	0.0956346	0.0697919	0.10197	0.103507
Verrucomicrobia	0.0188633	0.0319951	0.0170491	0.0071078	0.0105513	0.0202434	0.0256722	0.0299549	0.0233794	0.0244859
Epsilonbacteraeota	0	0	0	5.85004e-06	6.21759e-06	5.93648e-05	0.00503036	0	1.38559e-05	1.26575e-05
Gemmatimonadetes	0.0863783	0.0235336	0.0796686	0.00505443	0.00634816	0.052241	0.02573	0.0584893	0.0220308	0.0220494
Planctomycetes	0.0484062	0.0292186	0.0393563	0.00532939	0.00440827	0.0386465	0.014802	0.0410104	0.0193151	0.0222772
Nitrospirae	0.0031507	0.00299678	0.00816603	0.00166141	0.00196476	0.00279015	0.00503036	0.00883207	0.0120176	0.0111386
Crenarchaeota	0.0031507	0.00524437	0.000358509	0.00862881	0.00282279	0.00344316	0.00439433	0.000864678	0.00974066	0.0130246
Euryarchaeota	0.00515569	0.005641	0.000517846	0.0886223	0.0523272	0.00510537	0.00699624	0.000185288	0.066134	0.0817548
Rokubacteria	0.00298703	0.000440703	0.00414277	0.00156196	0.00147979	0.00249332	0.00208153	0.00308814	0.00648916	0.00653127
Armatimonadetes	0.00560579	0.00436296	0.00792702	0.00151516	0.00139274	0.00647076	0.00740098	0.00821444	0.00623513	0.006911
Unassigned	0	0	0	0	0	0	0	0	0	0
	Drought-1	Drought-2	Drought-3	Drought-4	Drought-5	Watered-1	Watered-2	Watered-3	Watered-4	Watered-5
Total count	24439	22691	25104	170939	160834	16845	17295	16191	216515	158009
