# Supplementary material for: Re-Analysis of 16S Amplicon Sequencing Data Reveals Soil Microbial Population Shifts in Rice Fields under Drought Condition
Source: Rice (N Y). 2020 Jul 2;13:44. doi: 10.1186/s12284-020-00403-6 (PMC7332601; doi:10.1186/s12284-020-00403-6)
Supplement: Supplementary file 12 — Additional file 12: Table S6.P-value resulting from a two-way ANOVA accounting for drought state and presence of plant. [file 12284_2020_403_MOESM12_ESM.xlsx]

## Sheet: Sheet1
Table S6. P-value resulting from a two-way ANOVA accounting for drought state and presence of plant.
Bacteria	State(Drought / Watered)	Plant(With / Without)	By interaction of State and Plant
Acidobacteria	0.1857	1.07e-13	0.0201
Actinobacteria	0.11644	0.00113	8.44e-05
Armatimonadetes	8.84e-05	1.74e-06	0.00384
Bacteroidetes	7.45e-06	0.6786	0.0716
Chloroflexi	0.03461	0.16066	0.00826
Crenarchaeota	0.16612	0.00195	0.0872
Cyanobacteria	0.436	0.264	0.734
Epsilonbacteraeota	0.321	0.428	0.422
Euryarchaeota	0.975	3.86e-12	0.989
Firmicutes	4.27e-10	2e-16	2e-16
Gemmatimonadetes	0.5005	5.22e-07	0.0211
Nitrospirae	4.74e-05	0.0977	4.62e-05
Planctomycetes	0.507247	5.28e-08	0.000319
Proteobacteria	0.020359	2.39e-13	0.000158
Rokubacteria	0.00508	0.08229	0.00149
Verrucomicrobia	0.0021	0.00316	0.01126
