# Supplementary material for: Re-Analysis of 16S Amplicon Sequencing Data Reveals Soil Microbial Population Shifts in Rice Fields under Drought Condition
Source: Rice (N Y). 2020 Jul 2;13:44. doi: 10.1186/s12284-020-00403-6 (PMC7332601; doi:10.1186/s12284-020-00403-6)
Supplement: Supplementary file 13 — Additional file 13: Table S7. Relative abundance of the 16 most abundant phyla from each sample collected under drought in the presence of plants. [file 12284_2020_403_MOESM13_ESM.xlsx]

## Sheet: Sheet1
Table S7. Relative abundance of the 16 most abundant phyla from each sample collected under drought in the presence of plants.
	a	b	c	d
Bacteria	Drought With Plant	Watered With Plant	Drought Without Plant	Watered Without Plant	a/b	c/d
Acidobacteria	30.55	28.4	3.62	11.74	1.0757	0.308348
Actinobacteria	10.13	6.88	9.38	11.61	1.47238	0.807924
Armatimonadetes	0.59	0.72	0.14	0.64	0.819444	0.21875
Bacteroidetes	1.47	3.66	0.7	5.03	0.401639	0.139165
Chloroflexi	7.9	7.95	5.35	10.01	0.993711	0.534466
Crenarchaeota	0.29	0.28	0.57	1.11	1.03571	0.513514
Cyanobacteria	0.83	1.41	1.41	1.46	0.588652	0.965753
Epsilonbacteraeota	0	0.16	0	0	0	0
Euryarchaeota	0.37	0.4	6.99	7.2	0.925	0.970833
Firmicutes	0.96	5.98	58.99	20.1	0.160535	2.93483
Gemmatimonadetes	6.25	4.48	0.57	2.15	1.39509	0.265116
Nitrospirae	0.47	0.54	0.18	1.13	0.87037	0.159292
Planctomycetes	3.86	3.1	0.48	2.03	1.24516	0.236453
Proteobacteria	32.67	31.74	9.83	20.29	1.0293	0.484475
Rokubacteria	0.25	0.25	0.15	0.63	1	0.238095
Verrucomicrobia	2.23	2.49	0.88	2.33	0.895582	0.377682
Others	1.19	1.55	0.77	2.54	0.767742	0.30315
Unassigned	0	0	0	0	0	0
