# Supplementary material for: Re-Analysis of 16S Amplicon Sequencing Data Reveals Soil Microbial Population Shifts in Rice Fields under Drought Condition
Source: Rice (N Y). 2020 Jul 2;13:44. doi: 10.1186/s12284-020-00403-6 (PMC7332601; doi:10.1186/s12284-020-00403-6)
Supplement: Supplementary file 14 — Additional file 14: Table S8. Relative abundance of the 16 most abundant phyla for each environmental condition. [file 12284_2020_403_MOESM14_ESM.xlsx]

## Sheet: Sheet1
Table S8. Relative abundance of the 16 most abundant phyla for each environmental condition.
	Plant or Stress				Ratio
Bacteria	Drought	Watered	With plant	Without plant	Drought/Watered	With / Without
Acidobacteria	17.085	20.07	29.475	7.68	0.851271	3.83789
Actinobacteria	9.755	9.245	8.505	10.495	1.05516	0.810386
Armatimonadetes	0.365	0.68	0.655	0.39	0.536765	1.67949
Bacteroidetes	1.085	4.345	2.565	2.865	0.249712	0.895288
Chloroflexi	6.625	8.98	7.925	7.68	0.737751	1.0319
Crenarchaeota	0.43	0.695	0.285	0.84	0.618705	0.339286
Cyanobacteria	1.12	1.435	1.12	1.435	0.780488	0.780488
Epsilonbacteraeota	0	0.08	0.08	0	0	0
Euryarchaeota	3.68	3.8	0.385	7.095	0.968421	0.0542636
Firmicutes	29.975	13.04	3.47	39.545	2.2987	0.0877481
Gemmatimonadetes	3.41	3.315	5.365	1.36	1.02866	3.94485
Nitrospirae	0.325	0.835	0.505	0.655	0.389222	0.770992
Planctomycetes	2.17	2.565	3.48	1.255	0.846004	2.77291
Proteobacteria	21.25	26.015	32.205	15.06	0.816836	2.13845
Rokubacteria	0.2	0.44	0.25	0.39	0.454545	0.641026
Verrucomicrobia	1.555	2.41	2.36	1.605	0.645228	1.4704
Others	0.98	2.045	1.37	1.655	0.479218	0.827795
Unassigned	0	0	0	0
