# Supplementary material for: Re-Analysis of 16S Amplicon Sequencing Data Reveals Soil Microbial Population Shifts in Rice Fields under Drought Condition
Source: Rice (N Y). 2020 Jul 2;13:44. doi: 10.1186/s12284-020-00403-6 (PMC7332601; doi:10.1186/s12284-020-00403-6)
Supplement: Supplementary file 15 — Additional file 15: Table S9.P-value resulting in identification of families of Proteobacteria from a two-way ANOVA according to drought state and presence of plant. [file 12284_2020_403_MOESM15_ESM.xlsx]

## Sheet: Sheet1
Table S9. -value resulting in identification of families of Proteobacteria from a two-way ANOVA according to drought state and presence of plant.
Bacteria	State(Drought / Watered)	Plant(With / Without)	By interaction of State and Plant
Sphingomonadaceae	0.17793	2.88e-05	0.00512
Azospirillaceae	0.30844	0.00101	0.25088
Caulobacteraceae	0.0517	0.0377	6.52e-05
Xanthobacteraceae	0.00107	1.89e-09	4.07e-06
Micropepsaceae	0.9739	0.0198	0.2519
Acetobacteraceae	0.0124	9.61e-05	4.18e-06
Beijerinckiaceae	0.002588	3.6e-15	0.000174
Archangiaceae	0.559	4.4e-09	0.676
Haliangiaceae	0.11	2.25e-08	2.49e-05
BIrii41	0.8401	0.8745	0.0117
Sandaracinaceae	0.05045	0.011821	0.000101
Nannocystaceae	0.814	0.549	0.128
Polyangiaceae	0.2795	1.04e-08	0.0168
Geobacteraceae	0.00336	2.47e-06	0.0011
Syntrophobacteraceae	5.2e-05	1.61e-07	4.2e-06
Syntrophaceae	5.2e-05	1.61e-07	4.2e-06
Myxococcaceae	0.328	2.56e-09	0.367
Burkholderiaceae	0.40925	0.05057	0.00149
Nitrosomonadaceae	0.111	0.241	6.82e-07
SC-I-84	0.0311	8.2e-07	5.19e-05
TRA3-20	0.9661	0.2513	0.0187
Rhodanobacteraceae	0.117341	0.000494	0.000259
Xanthomonadaceae	0.00107	1.89e-09	4.07e-06
Methylomonaceae	0.000757	0.000107	0.13571
Rhodocyclaceae	4.72e-05	5.07e-06	0.000101
Enterobacteriaceae	0.217	0.887	0.773
Methylococcaceae	0.000757	0.000107	0.13571
Steroidobacteraceae	0.000295	2.87e-08	3.28e-06
Hydrogenophilaceae	0.000172	1.49e-14	1.93e-06
Pseudomonadaceae	0.178	1.84e-06	0.103
