# Supplementary material for: Re-Analysis of 16S Amplicon Sequencing Data Reveals Soil Microbial Population Shifts in Rice Fields under Drought Condition
Source: Rice (N Y). 2020 Jul 2;13:44. doi: 10.1186/s12284-020-00403-6 (PMC7332601; doi:10.1186/s12284-020-00403-6)
Supplement: Supplementary file 16 — Additional file 16: Table S10. Relative abundance of the 30 most abundant families of Proteobacteria from each sample according to drought state and plant presence. [file 12284_2020_403_MOESM16_ESM.xlsx]

## Sheet: Sheet1
Table S10. Relative abundance of the 30 most abundant families of Proteobacteria from each sample according to drought state and plant presence.
	a	b	c	d
Bacteria	Drought With Plant	Watered With Plant	Drought Without Plant	Watered Without Plant	a/b	c/d
Sphingomonadaceae	5.0551	4.02017	4.51285	4.2042	1.25743	1.07341
Azospirillaceae	3.36915	3.29427	0.206038	0.14213	1.02273	1.44964
Caulobacteraceae	5.4489	2.11599	1.77988	1.25172	2.5751	1.42194
Xanthobacteraceae	3.81317	1.64122	5.74137	8.92402	2.32337	0.643362
Micropepsaceae	1.36203	1.43364	0.0341394	0.108616	0.950052	0.314312
Acetobacteraceae	1.05152	0.597451	0.325579	0.794561	1.76002	0.40976
Beijerinckiaceae	1.16803	1.04702	11.1357	8.94554	1.11558	1.24483
Archangiaceae	12.1297	25.5777	29.3858	12.9548	0.474229	2.26834
Haliangiaceae	5.2643	2.80933	4.2591	4.12593	1.87386	1.03228
BIrii41	2.17084	0.841576	0.223754	0.505966	2.57949	0.442232
Sandaracinaceae	1.11472	0.308521	0.408731	0.285491	3.61309	1.43168
Nannocystaceae	0.478433	0.412587	0.143137	0.159556	1.15959	0.897098
Polyangiaceae	1.83928	1.11879	3.50771	2.42964	1.64398	1.44372
Geobacteraceae	1.05316	2.37479	2.91942	4.90311	0.443475	0.595423
Syntrophobacteraceae	0.426012	1.00882	0.177723	0.669154	0.422289	0.265594
Syntrophaceae	0.100527	0.314938	0.414064	1.76606	0.319196	0.234456
Myxococcaceae	0.24992	0.235882	1.7464	0.585221	1.05951	2.98418
Burkholderiaceae	17.2445	16.4648	6.23656	5.87478	1.04735	1.06158
Nitrosomonadaceae	12.5306	5.8437	1.43347	2.11355	2.1443	0.67823
SC-I-84	3.10561	1.59072	2.4411	3.19656	1.95233	0.763664
TRA3-20	1.40792	1.12067	0.10957	0.254777	1.25632	0.430063
Rhodanobacteraceae	0.902205	0.461417	0.39678	0.616351	1.95529	0.643756
Xanthomonadaceae	1.02115	1.48719	0.337238	0.767839	0.686634	0.439204
Methylomonaceae	0.135926	1.58901	0.610263	0.708527	0.0855413	0.861312
Rhodocyclaceae	0.714202	3.84365	1.23751	4.41856	0.185813	0.280072
Enterobacteriaceae	0.301792	0.732873	0.121169	0.119292	0.411794	1.01574
Methylococcaceae	0.12634	0.611971	0.201036	0.19796	0.206447	1.01554
Steroidobacteraceae	0.763585	0.576513	1.01756	2.17755	1.32449	0.467295
Hydrogenophilaceae	0.176761	0.0522071	1.21459	1.2596	3.38576	0.96427
Pseudomonadaceae	0.0927846	0.139425	0.929036	0.707896	0.665482	1.31239
