# Supplementary material for: Re-Analysis of 16S Amplicon Sequencing Data Reveals Soil Microbial Population Shifts in Rice Fields under Drought Condition
Source: Rice (N Y). 2020 Jul 2;13:44. doi: 10.1186/s12284-020-00403-6 (PMC7332601; doi:10.1186/s12284-020-00403-6)
Supplement: Supplementary file 17 — Additional file 17: Table S11. Details regarding sample data used for Figures S3 and S4. [file 12284_2020_403_MOESM17_ESM.xlsx]

## Sheet: Sheet1
Table S11. Details regarding sample data used for Figures S3 and S4.
Figure	Sample name	State	Part	Description	Accession No.
Figure S3	1	Watered	Endosphere	Sampled from Oryza sativa in Arbuckle	PRJNA386367
	2	Watered	Endosphere	Sampled from Oryza sativa in Biggs	PRJNA386367
	3	Watered	Endosphere	Sampled from Oryza sativa in Davis	PRJNA386367
	4	Watered	Endosphere	Sampled from Oryza glaberrima in Arbuckle	PRJNA386367
	5	Watered	Endosphere	Sampled from Oryza glaberrima in Biggs	PRJNA386367
	6	Watered	Endosphere	Sampled from Oryza glaberrima in Davis	PRJNA386367
	7	Watered	Endosphere	Sampled from Oryza sativa in Greenhouse	PRJNA255789
	8	Watered	Endosphere	Sampled from Oryza sativa in Rice paddy	PRJNA255789
	9	Drought	Endosphere	Sampled from Oryza sativa in Arbuckle	PRJNA386367
	10	Drought	Endosphere	Sampled from Oryza sativa in Biggs	PRJNA386367
	11	Drought	Endosphere	Sampled from Oryza sativa in Davis	PRJNA386367
	12	Drought	Endosphere	Sampled from Oryza glaberrima in Arbuckle	PRJNA386367
	13	Drought	Endosphere	Sampled from Oryza glaberrima in Biggs	PRJNA386367
	14	Drought	Endosphere	Sampled from Oryza glaberrima in Davis	PRJNA386367
Figure S4	1	Watered	Rhizosphere	Sampled from Oryza sativa in Arbuckle	PRJNA386367
	2	Watered	Rhizosphere	Sampled from Oryza sativa in Biggs	PRJNA386367
	3	Watered	Rhizosphere	Sampled from Oryza sativa in Davis	PRJNA386367
	4	Watered	Rhizosphere	Sampled from Oryza sativa in Arbuckle	PRJNA386367
	5	Watered	Rhizosphere	Sampled from Oryza sativa in Biggs	PRJNA386367
	6	Watered	Rhizosphere	Sampled from Oryza sativa in Davis	PRJNA386367
	7	Watered	Rhizosphere	Sampled from Oryza sativa in Greenhouse	PRJNA255789
	8	Watered	Rhizosphere	Sampled from Oryza sativa in Rice paddy	PRJNA255789
	9	Watered	Rhizoplane	Sampled from Oryza sativa in Greenhouse	PRJNA255789
	10	Watered	Rhizoplane	Sampled from Oryza sativa in Rice paddy	PRJNA255789
	11	Drought	Rhizosphere	Sampled from Oryza sativa in Arbuckle	PRJNA386367
	12	Drought	Rhizosphere	Sampled from Oryza sativa in Biggs	PRJNA386367
	13	Drought	Rhizosphere	Sampled from Oryza sativa in Davis	PRJNA386367
	14	Drought	Rhizosphere	Sampled from Oryza glaberrima in Arbuckle	PRJNA386367
	15	Drought	Rhizosphere	Sampled from Oryza glaberrima in Biggs	PRJNA386367
	16	Drought	Rhizosphere	Sampled from Oryza glaberrima in Davis	PRJNA386367
